# Supplementary material for: Linking climate warming and land conversion to species’ range changes across Great Britain
Source: Nat Commun. 2023 Oct 30;14:6759. doi: 10.1038/s41467-023-42475-0 (PMC10616271; doi:10.1038/s41467-023-42475-0)
Supplement: Supplementary file 3 — Supplementary Data 1 [file 41467_2023_42475_MOESM3_ESM.zip]

Archive with 4 entries (4 files):
- BD.persistrates.csv
- BU.persistrates.csv
- MO.persistrates.csv
- PL.persistrates.csv
