# Supplementary material for: Linking climate warming and land conversion to species’ range changes across Great Britain
Source: Nat Commun. 2023 Oct 30;14:6759. doi: 10.1038/s41467-023-42475-0 (PMC10616271; doi:10.1038/s41467-023-42475-0)
Supplement: Supplementary file 3 — Supplementary Data 1 [file 41467_2023_42475_MOESM3_ESM.zip › BD.persistrates.csv]

Species	n.recs	Persistence rate (%)
Acanthis cabaret	1961	0.946455889852116
Accipiter nisus	1797	0.974958263772955
Acrocephalus schoenobaenus	2021	0.875804057397328
Acrocephalus scirpaceus	773	0.914618369987063
Actitis hypoleucos	1375	0.817454545454545
Aegithalos caudatus	2164	0.984750462107209
Alauda arvensis	2612	0.994257274119449
Alca torda	184	0.804347826086957
Alcedo atthis	1301	0.930053804765565
Alectoris rufa	916	0.972707423580786
Anas crecca	1354	0.898818316100443
Anas platyrhynchos	2533	0.990525069088038
Anser anser	198	0.964646464646465
Anthus petrosus	563	0.968028419182948
Anthus pratensis	2459	0.998779991866612
Anthus trivialis	1789	0.621017328116266
Apus apus	2160	0.934259259259259
Aquila chrysaetos	369	0.929539295392954
Ardea cinerea	1670	0.975449101796407
Asio flammeus	784	0.542091836734694
Asio otus	577	0.441941074523397
Athene noctua	1373	0.868900218499636
Aythya ferina	509	0.838899803536346
Aythya fuligula	1276	0.934169278996865
Branta canadensis	681	0.970631424375918
Calidris alpina	436	0.688073394495413
Caprimulgus europaeus	559	0.370304114490161
Cepphus grylle	256	0.8671875
Certhia familiaris	2260	0.965929203539823
Charadrius dubius	288	0.708333333333333
Charadrius hiaticula	818	0.787286063569682
Chloris chloris	2330	0.991416309012876
Chroicocephalus ridibundus	1218	0.831691297208539
Cinclus cinclus	1431	0.89727463312369
Circus cyaneus	370	0.808108108108108
Coccothraustes coccothraustes	459	0.350762527233115
Coloeus monedula	2337	0.966623876765083
Columba livia	1367	0.956839795171909
Columba oenas	1911	0.937205651491366
Corvus corax	1138	0.999121265377856
Corvus cornix	571	0.949211908931699
Corvus corone	2225	0.995056179775281
Corvus frugilegus	2216	0.962996389891697
Coturnix coturnix	395	0.567088607594937
Crex crex	622	0.17524115755627
Cuculus canorus	2474	0.900565885206144
Cygnus olor	1604	0.944513715710723
Delichon urbicum	2363	0.981379602200593
Dendrocopos major	2042	0.991185112634672
Dryobates minor	887	0.65163472378805
Emberiza calandra	1316	0.483282674772036
Emberiza cirlus	168	0.125
Emberiza citrinella	2373	0.836493889591235
Emberiza schoeniclus	2416	0.956953642384106
Falco columbarius	572	0.763986013986014
Falco peregrinus	479	0.830897703549061
Falco subbuteo	259	0.888030888030888
Falco tinnunculus	2505	0.975249500998004
Ficedula hypoleuca	543	0.61878453038674
Fratercula arctica	110	0.627272727272727
Fulica atra	1672	0.894138755980861
Fulmarus glacialis	395	0.873417721518987
Gallinago gallinago	2146	0.975768872320597
Gallinula chloropus	2195	0.915261958997722
Garrulus glandarius	1734	0.991349480968858
Gavia arctica	210	0.814285714285714
Gavia stellata	267	0.808988764044944
Haematopus ostralegus	1363	0.96551724137931
Lagopus lagopus	1063	0.792097836312324
Lagopus muta	195	0.856410256410256
Larus argentatus	699	0.945636623748212
Larus canus	763	0.91480996068152
Larus fuscus	554	0.684115523465704
Larus marinus	476	0.972689075630252
Linaria cannabina	2292	0.958551483420593
Linaria flavirostris	578	0.72318339100346
Locustella naevia	1837	0.684267827980403
Lullula arborea	196	0.433673469387755
Luscinia megarhynchos	634	0.495268138801262
Lyrurus tetrix	602	0.583056478405316
Mareca penelope	278	0.816546762589928
Mareca strepera	156	0.865384615384615
Mergus merganser	410	0.895121951219512
Mergus serrator	617	0.792544570502431
Motacilla alba	2578	0.996508921644686
Motacilla cinerea	1822	0.982436882546652
Motacilla flava	1152	0.587673611111111
Muscicapa striata	2400	0.88375
Numenius arquata	1853	0.881273610361576
Oenanthe oenanthe	1721	0.806507844276583
Passer domesticus	2536	0.972397476340694
Passer montanus	1651	0.681405208964264
Perdix perdix	1964	0.689409368635438
Periparus ater	2359	0.992793556591776
Phalacrocorax aristotelis	359	0.98050139275766
Phalacrocorax carbo	329	0.930091185410334
Phasianus colchicus	2200	0.985454545454545
Phoenicurus phoenicurus	1654	0.619709794437727
Phylloscopus collybita	1959	0.97753956100051
Phylloscopus sibilatrix	1226	0.507340946166395
Phylloscopus trochilus	2525	0.995247524752475
Pica pica	1892	0.984143763213531
Picus viridis	1607	0.907280647168637
Pluvialis apricaria	806	0.810173697270472
Podiceps cristatus	762	0.889763779527559
Poecile montanus	1218	0.537766830870279
Poecile palustris	1358	0.840942562592047
Pyrrhula pyrrhula	2293	0.980375054513737
Rallus aquaticus	616	0.811688311688312
Regulus regulus	2300	0.994782608695652
Riparia riparia	2019	0.759782070331847
Rissa tridactyla	192	0.838541666666667
Saxicola rubetra	1653	0.493647912885662
Saxicola rubicola	1136	0.977992957746479
Scolopax rusticola	1676	0.965393794749403
Sitta europaea	1168	0.976883561643836
Somateria mollissima	360	0.919444444444444
Spatula clypeata	515	0.790291262135922
Spatula querquedula	135	0.525925925925926
Spinus spinus	624	0.996794871794872
Sterna hirundo	574	0.468641114982578
Sterna paradisaea	323	0.551083591331269
Sternula albifrons	154	0.461038961038961
Streptopelia decaocto	2012	0.953280318091451
Streptopelia turtur	1243	0.489139179404666
Strix aluco	2289	0.959807776321538
Sturnus vulgaris	2559	0.969519343493552
Sylvia atricapilla	1899	0.994734070563454
Sylvia borin	1817	0.946064942212438
Sylvia communis	2278	0.947761194029851
Sylvia curruca	1088	0.932904411764706
Tachybaptus ruficollis	1356	0.928466076696165
Tadorna tadorna	737	0.890094979647218
Tetrao urogallus	182	0.263736263736264
Tringa nebularia	250	0.796
Tringa totanus	1610	0.68944099378882
Turdus iliacus	111	0.891891891891892
Turdus torquatus	743	0.526244952893674
Tyto alba	1759	0.935190449118818
Uria aalge	194	0.762886597938144
Vanellus vanellus	2464	0.928165584415584
