# Supplementary material for: Linking climate warming and land conversion to species’ range changes across Great Britain
Source: Nat Commun. 2023 Oct 30;14:6759. doi: 10.1038/s41467-023-42475-0 (PMC10616271; doi:10.1038/s41467-023-42475-0)
Supplement: Supplementary file 3 — Supplementary Data 1 [file 41467_2023_42475_MOESM3_ESM.zip › BU.persistrates.csv]

Species	n.recs	Persistence rate (%)
Polyommatus bellargus	102	0.676470588235294
Gonepteryx rhamni	489	0.924335378323108
Aricia agestis	286	0.835664335664336
Thecla betulae	122	0.319672131147541
Polyommatus coridon	160	0.73125
Colias croceus	468	0.760683760683761
Polygonia c-album	538	0.964684014869889
Polyommatus icarus	730	0.93972602739726
Speyeria aglaja	433	0.521939953810624
Erynnis tages	400	0.515
Hamearis lucina	138	0.27536231884058
Thymelicus lineola	102	0.941176470588235
Pyronia tithonus	468	0.961538461538462
Hipparchia semele	383	0.446475195822454
Pieris napi	711	0.988748241912799
Callophrys rubi	386	0.676165803108808
Pyrgus malvae	338	0.458579881656805
Fabriciana adippe	293	0.0511945392491468
Celastrina argiolus	508	0.952755905511811
Coenonympha tullia	154	0.415584415584416
Ochlodes sylvanus	500	0.924
Nymphalis polychloros	167	0.131736526946108
Pieris brassicae	720	0.955555555555556
Melanargia galathea	280	0.882142857142857
Euphydryas aurinia	272	0.242647058823529
Maniola jurtina	779	0.980744544287548
Anthrocharis Cardamines	640	0.9703125
Vanessa cardui	602	0.98671096345515
Aglais io	651	0.98310291858679
Boloria euphrosyne	347	0.106628242074928
Apatura iris	118	0.440677966101695
Neozephyrus quercus	306	0.748366013071895
Vanessa atalanta	710	0.985915492957746
Aphantopus hyperantus	457	0.964989059080963
Plebejus argus	150	0.38
Argynnis paphia	332	0.623493975903614
Cupido minimus	170	0.552941176470588
Lycaena phlaeas	671	0.934426229508197
Coenonympha pamphilus	747	0.86479250334672
Boloria selene	374	0.387700534759358
Thymelicus sylvestris	408	0.936274509803922
Aglais urticae	792	0.974747474747475
Pieris rapae	790	0.955696202531646
Pararge aegeria	523	0.957934990439771
Lasiommata megera	560	0.632142857142857
Satyrium w-album	248	0.616935483870968
Limenitis camilla	278	0.762589928057554
