# Supplementary material for: Linking climate warming and land conversion to species’ range changes across Great Britain
Source: Nat Commun. 2023 Oct 30;14:6759. doi: 10.1038/s41467-023-42475-0 (PMC10616271; doi:10.1038/s41467-023-42475-0)
Supplement: Supplementary file 3 — Supplementary Data 1 [file 41467_2023_42475_MOESM3_ESM.zip › MO.persistrates.csv]

Species	n.recs	Persistence rate (%)
Abraxas grossulariata	311	0.639871382636656
Abraxas sylvata	137	0.18978102189781
Abrostola tripartita	208	0.846153846153846
Abrostola triplasia	126	0.452380952380952
Acherontia atropos	251	0.0756972111553785
Achlya flavicornis	201	0.472636815920398
Acronicta alni	120	0.45
Acronicta leporina	172	0.662790697674419
Acronicta psi	157	0.573248407643312
Acronicta rumicis	281	0.722419928825623
Adscita statices	104	0.144230769230769
Aethalura punctulata	125	0.432
Agriopis aurantiaria	163	0.429447852760736
Agriopis leucophaearia	148	0.445945945945946
Agriopis marginaria	256	0.59375
Agrius convolvuli	198	0.343434343434343
Agrochola circellaris	226	0.486725663716814
Agrochola helvola	149	0.214765100671141
Agrochola litura	153	0.483660130718954
Agrochola lota	169	0.656804733727811
Agrochola lychnidis	213	0.610328638497653
Agrochola macilenta	141	0.666666666666667
Agrotis clavis	115	0.634782608695652
Agrotis exclamationis	308	0.866883116883117
Agrotis ipsilon	228	0.675438596491228
Agrotis puta	164	0.865853658536585
Agrotis segetum	220	0.718181818181818
Alcis repandata	276	0.815217391304348
Allophyes oxyacanthae	240	0.658333333333333
Alsophila aescularia	206	0.669902912621359
Amphipoea oculea	141	0.411347517730496
Amphipyra tragopoginis	248	0.580645161290323
Anaplectoides prasina	126	0.611111111111111
Anarta myrtilli	127	0.37007874015748
Anarta trifolii	133	0.631578947368421
Anorthoa munda	164	0.713414634146341
Anticlea derivata	129	0.612403100775194
Antitype chi	191	0.335078534031414
Apamea crenata	242	0.652892561983471
Apamea epomidion	110	0.509090909090909
Apamea lithoxylaea	244	0.721311475409836
Apamea monoglypha	384	0.864583333333333
Apamea remissa	206	0.660194174757282
Apamea sordens	194	0.587628865979381
Apamea unanimis	115	0.565217391304348
Apeira syringaria	133	0.443609022556391
Aplocera plagiata	200	0.465
Apterogenum ypsillon	104	0.480769230769231
Archiearis parthenias	134	0.305970149253731
Arctia caja	308	0.525974025974026
Atethmia centrago	145	0.675862068965517
Autographa gamma	456	0.918859649122807
Autographa jota	178	0.606741573033708
Autographa pulchrina	217	0.695852534562212
Axylia putris	204	0.848039215686274
Bena bicolorana	103	0.621359223300971
Biston betularia	314	0.837579617834395
Biston strataria	185	0.654054054054054
Brachylomia viminalis	158	0.354430379746835
Bryophila domestica	235	0.731914893617021
Bupalus piniaria	202	0.54950495049505
Cabera exanthemata	205	0.8
Cabera pusaria	289	0.788927335640138
Calliteara pudibunda	203	0.852216748768473
Campaea margaritaria	256	0.8203125
Camptogramma bilineata	365	0.747945205479452
Caradrina clavipalpis	210	0.623809523809524
Caradrina morpheus	162	0.777777777777778
Catocala nupta	153	0.65359477124183
Ceramica pisi	252	0.503968253968254
Cerapteryx graminis	282	0.514184397163121
Cerastis rubricosa	199	0.537688442211055
Cerura vinula	278	0.359712230215827
Charanyca trigrammica	193	0.683937823834197
Chesias legatella	118	0.322033898305085
Chiasmia clathrata	204	0.553921568627451
Chloroclysta miata	153	0.156862745098039
Chloroclystis v-ata	131	0.725190839694656
Cidaria fulvata	197	0.634517766497462
Cilix glaucata	236	0.73728813559322
Cirrhia gilvago	142	0.23943661971831
Cirrhia icteritia	228	0.649122807017544
Colocasia coryli	125	0.752
Colostygia multistrigaria	136	0.235294117647059
Colostygia pectinataria	259	0.799227799227799
Colotois pennaria	217	0.658986175115207
Conistra ligula	120	0.608333333333333
Conistra vaccinii	233	0.708154506437768
Cosmia affinis	111	0.369369369369369
Cosmia trapezina	277	0.823104693140794
Cosmorhoe ocellata	273	0.575091575091575
Cossus cossus	124	0.0967741935483871
Crocallis elinguaria	277	0.76173285198556
Cucullia umbratica	184	0.407608695652174
Cucullia verbasci	117	0.555555555555556
Deilephila elpenor	278	0.841726618705036
Deilephila porcellus	179	0.620111731843575
Denticucullus pygmina	174	0.505747126436782
Diachrysia chrysitis	324	0.790123456790123
Diacrisia sannio	116	0.336206896551724
Diaphora mendica	196	0.729591836734694
Diarsia brunnea	181	0.569060773480663
Diarsia mendica	253	0.762845849802372
Diarsia rubi	239	0.786610878661088
Diloba caeruleocephala	134	0.395522388059701
Drepana falcataria	214	0.761682242990654
Drymonia dodonaea	105	0.59047619047619
Drymonia ruficornis	140	0.628571428571429
Dryobotodes eremita	135	0.548148148148148
Dysstroma citrata	192	0.5
Dysstroma truncata	282	0.868794326241135
Earophila badiata	207	0.579710144927536
Ecliptopera silaceata	182	0.813186813186813
Ectropis crepuscularia	139	0.748201438848921
Ectropis sp.	120	0.45
Eilema lurideola	168	0.904761904761905
Electrophaes corylata	160	0.59375
Ematurga atomaria	237	0.443037974683544
Ennomos alniaria	211	0.805687203791469
Ennomos erosaria	122	0.418032786885246
Ennomos fuscantaria	137	0.788321167883212
Epione repandaria	120	0.441666666666667
Epirrhoe alternata	337	0.896142433234421
Epirrhoe galiata	109	0.339449541284404
Epirrita dilutata	121	0.537190082644628
Erannis defoliaria	215	0.567441860465116
Eriogaster lanestris	101	0.138613861386139
Euclidia glyphica	130	0.576923076923077
Euclidia mi	191	0.492146596858639
Eugnorisma glareosa	164	0.530487804878049
Eulithis mellinata	148	0.364864864864865
Eulithis populata	156	0.538461538461538
Eulithis prunata	103	0.611650485436893
Eulithis testata	219	0.360730593607306
Eupithecia abbreviata	119	0.714285714285714
Eupithecia absinthiata	154	0.642857142857143
Eupithecia centaureata	174	0.747126436781609
Eupithecia icterata	153	0.581699346405229
Eupithecia nanata	156	0.506410256410256
Eupithecia pulchellata	150	0.673333333333333
Eupithecia subfuscata	120	0.658333333333333
Eupithecia vulgata	207	0.739130434782609
Euplexia lucipara	241	0.755186721991701
Euproctis similis	262	0.83206106870229
Eupsilia transversa	190	0.7
Euthrix potatoria	280	0.785714285714286
Euxoa nigricans	183	0.273224043715847
Euxoa tritici	168	0.333333333333333
Falcaria lacertinaria	148	0.601351351351351
Furcula bifida	144	0.4375
Furcula furcula	173	0.653179190751445
Gandaritis pyraliata	209	0.674641148325359
Gastropacha quercifolia	142	0.161971830985915
Geometra papilionaria	227	0.612334801762115
Gortyna flavago	171	0.684210526315789
Graphiphora augur	213	0.2018779342723
Griposia aprilina	146	0.582191780821918
Gymnoscelis rufifasciata	171	0.830409356725146
Habrosyne pyritoides	199	0.864321608040201
Hada plebeja	195	0.517948717948718
Hadena bicruris	213	0.63849765258216
Hadena confusa	124	0.298387096774194
Hadena perplexa	119	0.352941176470588
Hecatera bicolorata	169	0.520710059171598
Helotropha leucostigma	109	0.385321100917431
Hemaris tityus	107	0.0934579439252336
Hemithea aestivaria	165	0.860606060606061
Hepialus humuli	269	0.672862453531598
Herminia grisealis	193	0.766839378238342
Herminia tarsipennalis	146	0.808219178082192
Hoplodrina blanda	149	0.778523489932886
Hoplodrina octogenaria	112	0.866071428571429
Hydraecia micacea	266	0.718045112781955
Hydrelia flammeolaria	101	0.594059405940594
Hydriomena furcata	302	0.718543046357616
Hydriomena impluviata	130	0.538461538461538
Hylaea fasciaria	174	0.551724137931034
Hyles livornica	120	0.116666666666667
Hypena proboscidalis	277	0.851985559566787
Idaea aversata	283	0.869257950530035
Idaea biselata	190	0.826315789473684
Idaea dimidiata	161	0.863354037267081
Ipimorpha subtusa	105	0.447619047619048
Jodis lactearia	153	0.392156862745098
Korscheltellus fusconebulosa	150	0.54
Korscheltellus lupulina	243	0.790123456790123
Lacanobia oleracea	311	0.803858520900322
Lacanobia suasa	109	0.44954128440367
Lacanobia thalassina	215	0.576744186046512
Lacanobia w-latinum	115	0.521739130434783
Lampropteryx suffumata	138	0.579710144927536
Laothoe populi	329	0.844984802431611
Lasiocampa quercus	261	0.544061302681992
Leucania comma	187	0.684491978609626
Ligdia adustata	109	0.724770642201835
Litoligia literosa	132	0.53030303030303
Lomaspilis marginata	234	0.794871794871795
Lomographa temerata	191	0.837696335078534
Luperina testacea	216	0.768518518518518
Lycia hirtaria	102	0.666666666666667
Lycophotia porphyrea	242	0.607438016528926
Lymantria monacha	109	0.807339449541284
Macaria liturata	138	0.630434782608696
Macaria wauaria	182	0.0879120879120879
Macroglossum stellatarum	265	0.837735849056604
Macrothylacia rubi	201	0.447761194029851
Malacosoma neustria	147	0.680272108843537
Mamestra brassicae	241	0.672199170124481
Melanchra persicariae	195	0.78974358974359
Menophra abruptaria	112	0.776785714285714
Mesoleuca albicillata	130	0.223076923076923
Mesoligia furuncula	147	0.673469387755102
Mesotype didymata	243	0.316872427983539
Mimas tiliae	150	0.846666666666667
Mniotype adusta	169	0.230769230769231
Mormo maura	169	0.57396449704142
Mythimna conigera	204	0.534313725490196
Mythimna ferrago	281	0.786476868327402
Mythimna impura	309	0.815533980582524
Mythimna pallens	291	0.821305841924399
Naenia typica	217	0.506912442396313
Noctua comes	284	0.841549295774648
Noctua fimbriata	195	0.779487179487179
Noctua interjecta	121	0.776859504132231
Noctua janthe	245	0.836734693877551
Noctua pronuba	425	0.912941176470588
Nola confusalis	114	0.614035087719298
Nola cucullatella	145	0.724137931034483
Nonagria typhae	116	0.422413793103448
Notodonta dromedarius	243	0.794238683127572
Notodonta ziczac	263	0.752851711026616
Nudaria mundana	115	0.391304347826087
Ochropacha duplaris	157	0.54140127388535
Ochropleura plecta	303	0.887788778877888
Odezia atrata	151	0.503311258278146
Odontopera bidentata	258	0.720930232558139
Oligia fasciuncula	229	0.755458515283843
Oligia strigilis	133	0.639097744360902
Omphaloscelis lunosa	147	0.775510204081633
Operophtera brumata	230	0.573913043478261
Operophtera fagata	117	0.153846153846154
Opisthograptis luteolata	378	0.888888888888889
Orgyia antiqua	192	0.671875
Orthosia cerasi	253	0.782608695652174
Orthosia cruda	194	0.731958762886598
Orthosia gothica	306	0.800653594771242
Orthosia gracilis	208	0.629807692307692
Orthosia incerta	241	0.767634854771784
Ourapteryx sambucaria	272	0.838235294117647
Panemeria tenebrata	131	0.229007633587786
Panolis flammea	134	0.582089552238806
Parasemia plantaginis	135	0.148148148148148
Parastichtis suspecta	103	0.330097087378641
Pasiphila rectangulata	162	0.777777777777778
Pelurga comitata	106	0.283018867924528
Peribatodes rhomboidaria	263	0.878326996197719
Peridea anceps	106	0.415094339622642
Peridroma saucia	148	0.459459459459459
Perizoma affinitata	130	0.538461538461538
Perizoma albulata	153	0.261437908496732
Perizoma alchemillata	169	0.745562130177515
Perizoma flavofasciata	209	0.564593301435407
Petrophora chlorosata	244	0.758196721311475
Phalera bucephala	289	0.802768166089965
Pheosia gnoma	213	0.737089201877934
Pheosia tremula	203	0.758620689655172
Phigalia pilosaria	197	0.578680203045685
Phlogophora meticulosa	321	0.847352024922118
Photedes minima	177	0.519774011299435
Phragmatobia fuliginosa	279	0.810035842293907
Phymatopus hecta	151	0.324503311258278
Phytometra viridaria	114	0.263157894736842
Plagodis dolabraria	160	0.775
Plemyria rubiginata	138	0.557971014492754
Plusia festucae	188	0.675531914893617
Poecilocampa populi	218	0.555045871559633
Polia nebulosa	180	0.477777777777778
Polychrysia moneta	164	0.213414634146341
Pseudoips prasinana	149	0.74496644295302
Pseudopanthera macularia	117	0.521367521367521
Pseudoterpna pruinata	127	0.330708661417323
Pterostoma palpina	173	0.826589595375723
Ptilodon capucina	276	0.713768115942029
Pyrrhia umbra	108	0.342592592592593
Rheumaptera hastata	105	0.142857142857143
Rhizedra lutosa	112	0.616071428571429
Rivula sericealis	146	0.904109589041096
Rusina ferruginea	190	0.615789473684211
Saturnia pavonia	220	0.409090909090909
Scoliopteryx libatrix	246	0.695121951219512
Scopula floslactata	146	0.465753424657534
Scopula imitaria	118	0.754237288135593
Scotopteryx chenopodiata	259	0.741312741312741
Selenia dentaria	284	0.834507042253521
Selenia tetralunaria	122	0.713114754098361
Sideridis rivularis	168	0.529761904761905
Smerinthus ocellata	229	0.676855895196507
Sphinx ligustri	162	0.654320987654321
Spilosoma lubricipeda	359	0.81058495821727
Spilosoma lutea	292	0.835616438356164
Stauropus fagi	120	0.725
Subacronicta megacephala	213	0.694835680751174
Tethea ocularis	136	0.823529411764706
Thalpophila matura	159	0.622641509433962
Thera obeliscata	193	0.740932642487047
Theria primaria	165	0.333333333333333
Tholera cespitis	165	0.284848484848485
Tholera decimalis	205	0.448780487804878
Thyatira batis	211	0.76303317535545
Timandra comae	185	0.832432432432432
Trichiura crataegi	106	0.30188679245283
Trichopteryx carpinata	104	0.5
Triodia sylvina	175	0.702857142857143
Triphosa dubitata	137	0.116788321167883
Tyria jacobaeae	342	0.894736842105263
Watsonalla binaria	144	0.854166666666667
Xanthia togata	213	0.60093896713615
Xanthorhoe designata	216	0.722222222222222
Xanthorhoe ferrugata	236	0.580508474576271
Xanthorhoe fluctuata	325	0.824615384615385
Xanthorhoe montanata	375	0.850666666666667
Xanthorhoe spadicearia	195	0.661538461538462
Xestia baja	221	0.470588235294118
Xestia c-nigrum	286	0.821678321678322
Xestia ditrapezium	103	0.339805825242718
Xestia sexstrigata	181	0.668508287292818
Xestia triangulum	197	0.817258883248731
Xestia xanthographa	333	0.798798798798799
Xylena vetusta	102	0.303921568627451
Xylocampa areola	170	0.805882352941176
Zeuzera pyrina	147	0.625850340136054
Zygaena filipendulae	241	0.688796680497925
Zygaena lonicerae	125	0.632
