# Supplementary material for: Linking climate warming and land conversion to species’ range changes across Great Britain
Source: Nat Commun. 2023 Oct 30;14:6759. doi: 10.1038/s41467-023-42475-0 (PMC10616271; doi:10.1038/s41467-023-42475-0)
Supplement: Supplementary file 3 — Supplementary Data 1 [file 41467_2023_42475_MOESM3_ESM.zip › PL.persistrates.csv]

Species	n.recs	Persistence rate (%)
Achillea millefolium	784	0.99234693877551
Achillea ptarmica	583	0.869639794168096
Adoxa moschatellina	341	0.832844574780059
Aethusa cynapium	259	0.853281853281853
Agrimonia eupatoria	416	0.884615384615385
Agrimonia procera	167	0.497005988023952
Agrostis canina s.l.	450	0.891111111111111
Agrostis capillaris	648	0.987654320987654
Agrostis curtisii	110	0.790909090909091
Agrostis stolonifera	562	0.98932384341637
Aira caryophyllea	366	0.617486338797814
Aira praecox	501	0.860279441117764
Ajuga reptans	599	0.954924874791319
Alchemilla alpina	138	0.782608695652174
Alchemilla vulgaris agg.	848	0.880896226415094
Alisma plantago-aquatica	377	0.870026525198939
Alliaria petiolata	408	0.973039215686274
Allium ursinum	424	0.910377358490566
Allium vineale	178	0.808988764044944
Alnus glutinosa	636	0.968553459119497
Alopecurus geniculatus	468	0.89957264957265
Alopecurus pratensis	451	0.924611973392461
Ammophila arenaria	134	0.858208955223881
Anacamptis morio	212	0.415094339622642
Anacamptis pyramidalis	147	0.850340136054422
Anagallis arvensis	507	0.869822485207101
Anagallis tenella	297	0.727272727272727
Anemone nemorosa	598	0.91304347826087
Angelica sylvestris	737	0.985074626865672
Antennaria dioica	256	0.67578125
Anthoxanthum odoratum	741	0.987854251012146
Anthriscus caucalis	128	0.546875
Anthriscus sylvestris	596	0.944630872483222
Anthyllis vulneraria	402	0.736318407960199
Aphanes arvensis agg.	566	0.856890459363958
Apium graveolens	113	0.592920353982301
Apium inundatum	209	0.449760765550239
Apium nodiflorum	338	0.940828402366864
Aquilegia vulgaris	213	0.84037558685446
Arabidopsis thaliana	349	0.851002865329513
Arabis hirsuta	257	0.560311284046693
Arctium minus	413	0.956416464891041
Arctostaphylos uva-ursi	244	0.688524590163934
Arenaria serpyllifolia	423	0.711583924349882
Armeria maritima	353	0.88385269121813
Arrhenatherum elatius	678	0.979351032448378
Arum maculatum	353	0.977337110481586
Asplenium adiantum-nigrum s.l.	384	0.822916666666667
Asplenium ceterach	191	0.68586387434555
Asplenium marinum	132	0.833333333333333
Asplenium ruta-muraria	417	0.865707434052758
Asplenium scolopendrium	409	0.919315403422983
Asplenium trichomanes	480	0.877083333333333
Aster tripolium	230	0.826086956521739
Astragalus danicus	147	0.591836734693878
Athyrium filix-femina	584	0.943493150684932
Atriplex glabriuscula	198	0.606060606060606
Atriplex patula	460	0.782608695652174
Atriplex prostrata s.s.	261	0.873563218390805
Avenula pratensis	190	0.668421052631579
Avenula pubescens	234	0.709401709401709
Baldellia ranunculoides	120	0.475
Barbarea vulgaris	348	0.836206896551724
Berberis vulgaris	179	0.396648044692737
Berula erecta	201	0.676616915422886
Beta vulgaris	157	0.898089171974522
Betonica officinalis	330	0.881818181818182
Betula pendula	537	0.880819366852886
Betula pubescens	510	0.954901960784314
Bidens cernua	165	0.515151515151515
Bidens tripartita	194	0.541237113402062
Blackstonia perfoliata	165	0.781818181818182
Blechnum spicant	524	0.946564885496183
Blysmus compressus	105	0.361904761904762
Blysmus rufus	113	0.63716814159292
Bolboschoenus maritimus	205	0.741463414634146
Botrychium lunaria	182	0.43956043956044
Brachypodium pinnatum s.l.	127	0.826771653543307
Brachypodium sylvaticum	531	0.92090395480226
Brassica nigra	179	0.776536312849162
Briza media	391	0.851662404092072
Bromopsis erecta	136	0.757352941176471
Bromopsis ramosa	354	0.850282485875706
Bromus hordeaceus	515	0.897087378640777
Bromus racemosus s.l.	133	0.639097744360902
Bryonia dioica	228	0.894736842105263
Butomus umbellatus	129	0.674418604651163
Cakile maritima	147	0.802721088435374
Calamagrostis epigejos	185	0.740540540540541
Callitriche brutia	242	0.458677685950413
Callitriche stagnalis s.l.	468	0.873931623931624
Calluna vulgaris	718	0.930362116991644
Caltha palustris	696	0.929597701149425
Calystegia sepium	488	0.932377049180328
Campanula glomerata	107	0.644859813084112
Campanula latifolia	177	0.598870056497175
Campanula rotundifolia	596	0.875838926174497
Campanula trachelium	108	0.777777777777778
Cardamine amara	228	0.81140350877193
Cardamine flexuosa	555	0.965765765765766
Cardamine hirsuta	473	0.913319238900634
Cardamine pratensis	679	0.985272459499264
Carduus crispus	252	0.801587301587302
Carduus nutans	255	0.827450980392157
Carex acuta	127	0.417322834645669
Carex acutiformis	246	0.829268292682927
Carex arenaria	167	0.81437125748503
Carex binervis	436	0.924311926605505
Carex canescens	194	0.680412371134021
Carex caryophyllea	308	0.74025974025974
Carex dioica	225	0.733333333333333
Carex distans	181	0.646408839779006
Carex disticha	176	0.636363636363636
Carex divulsa	137	0.883211678832117
Carex echinata	482	0.894190871369295
Carex extensa	102	0.784313725490196
Carex flacca	609	0.967159277504105
Carex hirta	326	0.93558282208589
Carex hostiana	296	0.719594594594595
Carex laevigata	175	0.668571428571429
Carex lasiocarpa	111	0.558558558558559
Carex leporina	491	0.894093686354379
Carex limosa	134	0.514925373134328
Carex nigra	615	0.910569105691057
Carex otrubae	311	0.903536977491961
Carex pallescens	266	0.680451127819549
Carex panicea	572	0.895104895104895
Carex paniculata	257	0.743190661478599
Carex pendula	182	0.956043956043956
Carex pilulifera	419	0.883054892601432
Carex pseudocyperus	121	0.809917355371901
Carex pulicaris	405	0.797530864197531
Carex remota	379	0.899736147757256
Carex riparia	183	0.879781420765027
Carex rostrata	399	0.80952380952381
Carex sylvatica	365	0.879452054794521
Carex vesicaria	168	0.416666666666667
Carex viridula s.l.	557	0.908438061041293
Carlina vulgaris	261	0.708812260536398
Carpinus betulus	205	0.839024390243902
Catabrosa aquatica	238	0.302521008403361
Catapodium marinum	101	0.722772277227723
Catapodium rigidum	186	0.709677419354839
Centaurea scabiosa	247	0.801619433198381
Centaurium erythraea	433	0.89838337182448
Centaurium pulchellum	122	0.647540983606557
Centunculus minimus	141	0.390070921985816
Cerastium arvense	218	0.545871559633027
Cerastium diffusum	234	0.700854700854701
Cerastium glomeratum	473	0.951374207188161
Cerastium semidecandrum	188	0.707446808510638
Ceratocapnos claviculata	265	0.743396226415094
Ceratophyllum demersum	141	0.687943262411348
Chaerophyllum temulum	332	0.864457831325301
Chamaemelum nobile	164	0.469512195121951
Chamerion angustifolium	646	0.976780185758514
Chenopodium album MOHagg	575	0.900869565217391
Chenopodium rubrum	162	0.839506172839506
Chrysosplenium alternifolium	152	0.664473684210526
Chrysosplenium oppositifolium	518	0.94015444015444
Circaea lutetiana	463	0.928725701943845
Cirsium acaule	180	0.794444444444444
Cirsium arvense	733	0.979536152796726
Cirsium dissectum	130	0.569230769230769
Cirsium heterophyllum	211	0.701421800947867
Cirsium palustre	729	0.98079561042524
Cirsium vulgare	715	0.987412587412587
Clematis vitalba	252	0.968253968253968
Clinopodium acinos	140	0.457142857142857
Clinopodium vulgare	254	0.720472440944882
Cochlearia officinalis agg.	339	0.849557522123894
Coeloglossum viride	224	0.459821428571429
Comarum palustre	394	0.789340101522843
Conopodium majus	598	0.944816053511706
Convolvulus arvensis	400	0.85
Cornus sanguinea	255	0.980392156862745
Corylus avellana	679	0.945508100147275
Crataegus monogyna	713	0.962131837307153
Crepis capillaris	570	0.9
Crepis paludosa	279	0.842293906810036
Cruciata laevipes	279	0.810035842293907
Cryptogramma crispa	213	0.671361502347418
Cuscuta epithymum	117	0.598290598290598
Cynoglossum officinale	170	0.594117647058824
Cynosurus cristatus	664	0.983433734939759
Cystopteris fragilis	222	0.635135135135135
Cytisus scoparius	487	0.932238193018481
Dactylorhiza fuchsii	561	0.884135472370767
Dactylorhiza incarnata	310	0.558064516129032
Dactylorhiza maculata	370	0.808108108108108
Dactylorhiza praetermissa	228	0.807017543859649
Dactylorhiza purpurella	331	0.800604229607251
Danthonia decumbens	504	0.869047619047619
Daphne laureola	148	0.783783783783784
Daucus carota	462	0.861471861471861
Deschampsia cespitosa	717	0.97629009762901
Deschampsia flexuosa	575	0.92695652173913
Digitalis purpurea	648	0.981481481481482
Dipsacus fullonum s.l.	280	0.964285714285714
Drosera anglica	183	0.644808743169399
Drosera intermedia	147	0.523809523809524
Drosera rotundifolia	460	0.834782608695652
Dryopteris carthusiana	233	0.669527896995708
Dryopteris dilatata	611	0.986906710310966
Dryopteris filix-mas agg.	742	0.966307277628032
Echium vulgare	204	0.740196078431373
Eleocharis multicaulis	183	0.639344262295082
Eleocharis palustris	460	0.893478260869565
Eleocharis quinqueflora	263	0.730038022813688
Eleocharis uniglumis	129	0.596899224806202
Eleogiton fluitans	188	0.664893617021277
Elymus caninus	273	0.754578754578755
Elytrigia juncea	118	0.788135593220339
Elytrigia repens	433	0.838337182448037
Empetrum nigrum	382	0.897905759162304
Epilobium hirsutum	456	0.964912280701754
Epilobium montanum	656	0.934451219512195
Epilobium obscurum	453	0.874172185430464
Epilobium palustre	556	0.883093525179856
Epilobium parviflorum	419	0.821002386634845
Epilobium roseum	165	0.424242424242424
Epilobium tetragonum	223	0.901345291479821
Epipactis helleborine	297	0.696969696969697
Epipactis palustris	117	0.495726495726496
Epipactis purpurata	106	0.613207547169811
Equisetum arvense	599	0.976627712854758
Equisetum fluviatile	473	0.875264270613108
Equisetum palustre	486	0.862139917695473
Equisetum sylvaticum	320	0.78125
Equisetum telmateia	208	0.846153846153846
Erica cinerea	553	0.880650994575045
Erica tetralix	553	0.880650994575045
Erigeron acris	140	0.821428571428571
Eriophorum angustifolium	552	0.842391304347826
Eriophorum latifolium	106	0.518867924528302
Eriophorum vaginatum	377	0.880636604774536
Erodium cicutarium agg.	407	0.818181818181818
Erophila verna s.l.	540	0.827777777777778
Euonymus europaeus	265	0.939622641509434
Eupatorium cannabinum	372	0.849462365591398
Euphorbia amygdaloides	178	0.921348314606742
Euphrasia officinalis MOHagg	969	0.682146542827657
Fagus sylvatica	583	0.962264150943396
Festuca ovina agg.	765	0.928104575163399
Festuca rubra agg.	697	0.988522238163558
Ficaria verna	767	0.970013037809648
Filago minima	187	0.588235294117647
Filago vulgaris	173	0.595375722543353
Filipendula ulmaria	729	0.984910836762689
Filipendula vulgaris	121	0.776859504132231
Fragaria vesca	596	0.922818791946309
Frangula alnus	215	0.706976744186047
Fraxinus excelsior	669	0.973094170403587
Fumaria capreolata	135	0.592592592592593
Fumaria muralis	196	0.846938775510204
Galeopsis tetrahit agg.	573	0.867364746945899
Galium album	354	0.870056497175141
Galium aparine	704	0.982954545454545
Galium boreale	167	0.736526946107784
Galium odoratum	389	0.789203084832905
Galium palustre	655	0.96793893129771
Galium saxatile	647	0.935085007727975
Galium uliginosum	261	0.613026819923372
Galium verum	604	0.94205298013245
Genista anglica	229	0.502183406113537
Genista tinctoria	221	0.53393665158371
Gentianella amarella	225	0.657777777777778
Gentianella campestris	211	0.563981042654028
Geranium columbinum	169	0.556213017751479
Geranium lucidum	218	0.871559633027523
Geranium molle	518	0.861003861003861
Geranium pratense	253	0.857707509881423
Geranium pusillum	210	0.747619047619048
Geranium robertianum	681	0.973568281938326
Geranium sylvaticum	169	0.757396449704142
Geum rivale	436	0.837155963302752
Geum urbanum	562	0.97153024911032
Glaux maritima	277	0.906137184115523
Glechoma hederacea	545	0.95045871559633
Glyceria declinata;Glyceria fluitans s.l.	259	0.714285714285714
Glyceria fluitans s.l.	588	0.933673469387755
Glyceria maxima	200	0.925
Glyceria notata	225	0.684444444444444
Gnaphalium sylvaticum	264	0.310606060606061
Gnaphalium uliginosum	453	0.874172185430464
Groenlandia densa	195	0.297435897435897
Gymnadenia conopsea s.l.	310	0.580645161290323
Gymnocarpium dryopteris	174	0.666666666666667
Hammarbya paludosa	103	0.320388349514563
Hedera helix	505	0.863366336633663
Helianthemum nummularium	261	0.78544061302682
Heracleum sphondylium	729	0.979423868312757
Hippocrepis comosa	109	0.743119266055046
Hippuris vulgaris	201	0.592039800995025
Holcus mollis	550	0.949090909090909
Honckenya peploides	169	0.798816568047337
Hordeum secalinum	125	0.816
Hottonia palustris	113	0.566371681415929
Humulus lupulus	241	0.892116182572614
Huperzia selago	223	0.780269058295964
Hyacinthoides non-scripta	635	0.963779527559055
Hydrocotyle vulgaris	500	0.81
Hymenophyllum wilsonii	142	0.669014084507042
Hypericum androsaemum	235	0.902127659574468
Hypericum elodes	143	0.685314685314685
Hypericum hirsutum	256	0.81640625
Hypericum humifusum	322	0.667701863354037
Hypericum maculatum	223	0.681614349775785
Hypericum perforatum	341	0.92375366568915
Hypericum pulchrum	604	0.907284768211921
Hypericum tetrapterum	456	0.885964912280702
Hypochaeris radicata	687	0.985443959243086
Ilex aquifolium	566	0.957597173144876
Inula conyzae	191	0.769633507853403
Iris foetidissima	109	0.963302752293578
Iris pseudacorus	569	0.956063268892794
Isoetes lacustris	103	0.504854368932039
Isolepis setacea	360	0.747222222222222
Jasione montana	245	0.591836734693878
Juncus acutiflorus	423	0.931442080378251
Juncus articulatus	595	0.973109243697479
Juncus bufonius s.l.	601	0.945091514143095
Juncus bulbosus	475	0.894736842105263
Juncus conglomeratus	551	0.947368421052632
Juncus effusus	700	0.997142857142857
Juncus gerardii	272	0.878676470588235
Juncus inflexus	348	0.945402298850575
Juncus squarrosus	467	0.899357601713062
Juncus subnodulosus	103	0.669902912621359
Juniperus communis	329	0.778115501519757
Knautia arvensis	342	0.83625730994152
Koeleria macrantha s.s.	254	0.65748031496063
Lamiastrum galeobdolon	267	0.910112359550562
Lapsana communis	568	0.933098591549296
Lathraea squamaria	137	0.656934306569343
Lathyrus linifolius	465	0.793548387096774
Lathyrus nissolia	107	0.813084112149533
Lathyrus pratensis	683	0.969253294289897
Lemna minor	387	0.919896640826873
Lemna trisulca	182	0.697802197802198
Leontodon hispidus	373	0.844504021447721
Leontodon saxatilis	254	0.779527559055118
Lepidium heterophyllum	226	0.535398230088496
Leucanthemum vulgare	597	0.911222780569514
Ligusticum scoticum	109	0.761467889908257
Ligustrum vulgare	337	0.970326409495549
Linaria vulgaris	405	0.824691358024691
Linum catharticum	604	0.894039735099338
Lithospermum officinale	137	0.576642335766423
Littorella uniflora	284	0.647887323943662
Lobelia dortmanna	149	0.704697986577181
Lolium perenne	681	0.97503671071953
Lonicera periclymenum	696	0.964080459770115
Lotus pedunculatus	543	0.931860036832412
Luzula campestris	628	0.964968152866242
Luzula multiflora	575	0.946086956521739
Luzula pilosa	441	0.850340136054422
Luzula sylvatica	491	0.924643584521385
Lycopodium clavatum	158	0.544303797468354
Lycopus europaeus	375	0.861333333333333
Lysimachia nemorum	543	0.922651933701657
Lysimachia nummularia	243	0.876543209876543
Lysimachia vulgaris	243	0.761316872427984
Lythrum portula	254	0.582677165354331
Lythrum salicaria	367	0.871934604904632
Malus sylvestris s.l.	388	0.925257731958763
Malva moschata	298	0.889261744966443
Medicago arabica	127	0.905511811023622
Medicago lupulina	466	0.909871244635193
Melampyrum pratense	424	0.662735849056604
Melica uniflora	279	0.788530465949821
Mentha aquatica	601	0.935108153078203
Mentha arvensis	387	0.596899224806202
Menyanthes trifoliata	389	0.778920308483291
Mercurialis perennis	572	0.926573426573427
Milium effusum	244	0.717213114754098
Moehringia trinervia	423	0.888888888888889
Molinia caerulea	563	0.927175843694494
Montia fontana	525	0.857142857142857
Mycelis muralis	225	0.817777777777778
Myosotis discolor	414	0.770531400966184
Myosotis laxa	461	0.813449023861171
Myosotis ramosissima	186	0.591397849462366
Myosotis scorpioides	512	0.865234375
Myosotis secunda	266	0.763157894736842
Myosotis sylvatica	329	0.844984802431611
Myosoton aquaticum	184	0.78804347826087
Myrica gale	299	0.77257525083612
Myriophyllum alterniflorum	217	0.603686635944701
Myriophyllum spicatum	217	0.580645161290323
Narcissus pseudonarcissus	104	0.788461538461538
Nardus stricta	521	0.886756238003839
Narthecium ossifragum	423	0.898345153664303
Nasturtium officinale agg.	579	0.915371329879102
Neottia cordata	185	0.643243243243243
Neottia nidus-avis	193	0.424870466321244
Neottia ovata	417	0.712230215827338
Nuphar lutea	228	0.723684210526316
Nymphaea alba	265	0.754716981132076
Odontites vernus	547	0.853747714808044
Oenanthe aquatica	101	0.475247524752475
Oenanthe crocata	374	0.901069518716578
Oenanthe fistulosa	149	0.483221476510067
Oenanthe lachenalii	125	0.568
Ononis repens	352	0.761363636363636
Ononis spinosa	138	0.507246376811594
Ophioglossum vulgatum s.l.	215	0.604651162790698
Ophrys apifera	155	0.858064516129032
Orchis mascula	402	0.696517412935323
Oreopteris limbosperma	303	0.874587458745875
Origanum vulgare	208	0.846153846153846
Ornithopus perpusillus	206	0.733009708737864
Orobanche minor	186	0.725806451612903
Osmunda regalis	172	0.761627906976744
Oxalis acetosella	652	0.947852760736196
Oxyria digyna	105	0.657142857142857
Parietaria judaica	233	0.879828326180258
Paris quadrifolia	152	0.625
Parnassia palustris	285	0.621052631578947
Pastinaca sativa	210	0.780952380952381
Pedicularis palustris	370	0.686486486486486
Pedicularis sylvatica	553	0.775768535262206
Persicaria amphibia	392	0.844387755102041
Persicaria bistorta	233	0.613733905579399
Persicaria hydropiper	408	0.848039215686274
Persicaria lapathifolia	328	0.74390243902439
Persicaria maculosa	590	0.908474576271186
Persicaria vivipara	131	0.732824427480916
Petasites hybridus	390	0.764102564102564
Phalaris arundinacea	489	0.934560327198364
Phegopteris connectilis	218	0.76605504587156
Phleum pratense s.l.	580	0.922413793103448
Phragmites australis	414	0.867149758454106
Picris hieracioides	142	0.626760563380282
Pilosella officinarum	675	0.96
Pimpinella major	118	0.61864406779661
Pimpinella saxifraga	364	0.857142857142857
Pinguicula lusitanica	201	0.72636815920398
Pinguicula vulgaris	404	0.849009900990099
Plantago coronopus	347	0.907780979827089
Plantago maritima	351	0.928774928774929
Plantago media	255	0.741176470588235
Platanthera bifolia	218	0.380733944954128
Platanthera chlorantha	261	0.57088122605364
Poa annua	666	0.992492492492492
Poa compressa	134	0.574626865671642
Poa nemoralis	340	0.761764705882353
Poa pratensis s.l.	838	0.966587112171838
Poa trivialis	589	0.950764006791171
Polygala serpyllifolia	495	0.824242424242424
Polygala vulgaris	509	0.703339882121807
Polygonum aviculare agg.	663	0.944193061840121
Polypodium vulgare s.l.	593	0.961214165261383
Polystichum aculeatum	245	0.746938775510204
Polystichum setiferum	130	0.884615384615385
Populus nigra s.l.	129	0.589147286821705
Populus tremula	420	0.873809523809524
Potamogeton alpinus	141	0.191489361702128
Potamogeton berchtoldii	350	0.474285714285714
Potamogeton crispus	466	0.643776824034335
Potamogeton friesii	113	0.309734513274336
Potamogeton gramineus	148	0.425675675675676
Potamogeton lucens	177	0.480225988700565
Potamogeton natans	610	0.821311475409836
Potamogeton obtusifolius	122	0.368852459016393
Potamogeton pectinatus	391	0.670076726342711
Potamogeton perfoliatus	346	0.407514450867052
Potamogeton polygonifolius	526	0.85361216730038
Potamogeton pusillus	256	0.43359375
Potentilla anglica	228	0.675438596491228
Potentilla anserina	673	0.979197622585438
Potentilla erecta	773	0.957309184993532
Potentilla reptans	421	0.978622327790974
Potentilla sterilis	475	0.928421052631579
Poterium sanguisorba subsp. sanguisorba	201	0.781094527363184
Primula veris	341	0.935483870967742
Primula vulgaris	671	0.971684053651267
Prunus avium	367	0.912806539509537
Prunus padus	203	0.847290640394089
Prunus spinosa	563	0.946714031971581
Pteridium aquilinum	710	0.974647887323944
Puccinellia maritima	213	0.830985915492958
Pulicaria dysenterica	310	0.958064516129032
Pyrola minor	123	0.463414634146341
Quercus petraea	358	0.759776536312849
Quercus robur	573	0.958115183246073
Radiola linoides	145	0.558620689655172
Ranunculus acris	764	0.992146596858639
Ranunculus aquatilis MOHagg	446	0.493273542600897
Ranunculus auricomus	267	0.749063670411985
Ranunculus bulbosus	499	0.889779559118236
Ranunculus flammula	683	0.944363103953148
Ranunculus hederaceus	298	0.697986577181208
Ranunculus omiophyllus	136	0.705882352941177
Ranunculus parviflorus	115	0.669565217391304
Ranunculus sceleratus	320	0.85625
Raphanus raphanistrum	134	0.5
Reseda lutea	213	0.769953051643192
Rhamnus cathartica	159	0.849056603773585
Rhinanthus minor	721	0.920943134535368
Rhynchospora alba	178	0.674157303370786
Ribes rubrum	255	0.913725490196078
Rorippa amphibia	105	0.619047619047619
Rorippa palustris	222	0.702702702702703
Rorippa sylvestris	153	0.516339869281046
Rosa arvensis	304	0.957236842105263
Rosa canina agg.	764	0.928010471204188
Rosa mollis MOHagg	264	0.496212121212121
Rosa rubiginosa agg.	177	0.559322033898305
Rosa spinosissima	216	0.814814814814815
Rubus caesius	232	0.771551724137931
Rubus chamaemorus	110	0.754545454545455
Rubus fruticosus agg.	687	0.972343522561863
Rubus idaeus	579	0.911917098445596
Rubus saxatilis	169	0.568047337278107
Rumex acetosella	752	0.964095744680851
Rumex conglomeratus	316	0.825949367088608
Rumex crispus	648	0.952160493827161
Rumex hydrolapathum	160	0.74375
Rumex obtusifolius	627	0.990430622009569
Rumex sanguineus	379	0.947229551451187
Ruppia maritima	119	0.403361344537815
Sagina apetala	208	0.5625
Sagina maritima	123	0.658536585365854
Sagina nodosa	262	0.519083969465649
Sagina procumbens	681	0.983847283406755
Sagina subulata	275	0.563636363636364
Sagittaria sagittifolia	135	0.748148148148148
Salix aurita	664	0.694277108433735
Salix caprea	495	0.95959595959596
Salix cinerea	622	0.959807073954984
Salix fragilis s.l.	144	0.826388888888889
Salix herbacea	118	0.788135593220339
Salix pentandra	128	0.4765625
Salix purpurea	168	0.464285714285714
Salix repens	390	0.771794871794872
Salsola kali	122	0.475409836065574
Sambucus nigra	689	0.943396226415094
Samolus valerandi	206	0.718446601941748
Sanguisorba officinalis	194	0.845360824742268
Sanicula europaea	458	0.794759825327511
Saxifraga aizoides	140	0.814285714285714
Saxifraga granulata	195	0.743589743589744
Saxifraga hypnoides	113	0.690265486725664
Saxifraga stellaris	137	0.788321167883212
Saxifraga tridactylites	192	0.614583333333333
Scabiosa columbaria	165	0.715151515151515
Schedonorus arundinaceus	286	0.856643356643357
Schedonorus giganteus	335	0.86865671641791
Schedonorus pratensis	279	0.727598566308244
Schoenoplectus lacustris	182	0.686813186813187
Schoenoplectus tabernaemontani	114	0.675438596491228
Schoenus nigricans	214	0.780373831775701
Scirpus sylvaticus	156	0.666666666666667
Scleranthus annuus	216	0.259259259259259
Scorzoneroides autumnalis	650	0.98
Scrophularia auriculata	297	0.915824915824916
Scrophularia nodosa	540	0.925925925925926
Scutellaria galericulata	381	0.755905511811024
Scutellaria minor	220	0.722727272727273
Sedum acre	405	0.730864197530864
Sedum anglicum	248	0.826612903225806
Sedum rosea	163	0.797546012269939
Sedum telephium	246	0.589430894308943
Selaginella selaginoides	236	0.851694915254237
Senecio aquaticus	486	0.773662551440329
Senecio erucifolius	246	0.90650406504065
Senecio jacobaea	724	0.980662983425414
Senecio sylvaticus	331	0.749244712990937
Senecio vulgaris	749	0.939919893190921
Serratula tinctoria	200	0.69
Sherardia arvensis	309	0.711974110032362
Silaum silaus	189	0.645502645502645
Silene dioica	650	0.953846153846154
Silene flos-cuculi	626	0.908945686900958
Silene uniflora	249	0.775100401606426
Silene vulgaris	358	0.653631284916201
Sison amomum	164	0.817073170731707
Sium latifolium	124	0.338709677419355
Solanum dulcamara	482	0.946058091286307
Solanum nigrum	200	0.945
Solidago virgaurea	519	0.791907514450867
Sonchus arvensis	488	0.897540983606557
Sonchus asper	543	0.974217311233886
Sonchus oleraceus	509	0.911591355599214
Sorbus aria agg.	283	0.72791519434629
Sorbus aucuparia	634	0.981072555205047
Sorbus torminalis	101	0.801980198019802
Sparganium angustifolium	102	0.754901960784314
Sparganium emersum	200	0.645
Sparganium erectum	433	0.919168591224019
Spergularia marina	149	0.751677852348993
Spergularia media	196	0.806122448979592
Spergularia rubra	222	0.617117117117117
Spiranthes spiralis	224	0.642857142857143
Stachys palustris	470	0.85531914893617
Stachys sylvatica	617	0.977309562398703
Stellaria alsine	567	0.924162257495591
Stellaria graminea	540	0.964814814814815
Stellaria holostea	555	0.940540540540541
Stellaria media agg.	788	0.970812182741117
Suaeda maritima	160	0.78125
Succisa pratensis	674	0.931750741839763
Symphytum officinale	175	0.691428571428571
Tamus communis	313	0.961661341853035
Tanacetum vulgare	384	0.760416666666667
Taraxacum agg.	974	0.991786447638604
Taxus baccata	299	0.899665551839465
Teesdalia nudicaulis	129	0.534883720930233
Teucrium scorodonia	610	0.911475409836066
Thalictrum alpinum	127	0.740157480314961
Thalictrum flavum	132	0.651515151515151
Thalictrum minus	227	0.726872246696035
Thymus polytrichus	660	0.883333333333333
Thymus pulegioides	214	0.560747663551402
Torilis japonica	442	0.895927601809955
Torilis nodosa	129	0.558139534883721
Tragopogon pratensis	338	0.896449704142012
Trichophorum cespitosum s.l.	393	0.862595419847328
Trientalis europaea	147	0.782312925170068
Trifolium arvense	218	0.697247706422018
Trifolium campestre	384	0.794270833333333
Trifolium dubium	569	0.938488576449912
Trifolium fragiferum	170	0.576470588235294
Trifolium medium	397	0.775818639798489
Trifolium micranthum	134	0.746268656716418
Trifolium pratense	715	0.977622377622378
Trifolium striatum	153	0.61437908496732
Triglochin maritima	245	0.877551020408163
Triglochin palustris	433	0.729792147806005
Tripleurospermum maritimum s.l.	425	0.6
Trisetum flavescens	306	0.84640522875817
Trollius europaeus	207	0.594202898550725
Tussilago farfara	646	0.961300309597523
Typha angustifolia	119	0.781512605042017
Typha latifolia	357	0.943977591036415
Ulex europaeus	655	0.970992366412214
Ulex gallii	185	0.848648648648649
Ulmus glabra	518	0.920849420849421
Ulmus procera	233	0.871244635193133
Umbilicus rupestris	168	0.880952380952381
Urtica dioica	794	0.992443324937028
Utricularia intermedia agg.	109	0.422018348623853
Utricularia minor	156	0.512820512820513
Utricularia vulgaris agg.	154	0.409090909090909
Vaccinium myrtillus	531	0.947269303201507
Vaccinium oxycoccos	155	0.729032258064516
Vaccinium vitis-idaea	244	0.831967213114754
Valeriana dioica	212	0.622641509433962
Valeriana officinalis	599	0.91652754590985
Valerianella locusta	210	0.59047619047619
Verbascum thapsus	324	0.91358024691358
Veronica anagallis-aquatica	220	0.640909090909091
Veronica arvensis	527	0.920303605313093
Veronica beccabunga	513	0.943469785575049
Veronica catenata	128	0.7265625
Veronica chamaedrys	707	0.975954738330976
Veronica montana	312	0.926282051282051
Veronica officinalis	616	0.88961038961039
Veronica scutellata	322	0.664596273291925
Veronica serpyllifolia	649	0.963020030816641
Viburnum opulus	393	0.916030534351145
Vicia cracca	649	0.958397534668721
Vicia hirsuta	326	0.892638036809816
Vicia lathyroides	118	0.483050847457627
Vicia sativa	417	0.899280575539568
Vicia sepium	643	0.947122861586314
Vicia sylvatica	137	0.430656934306569
Vicia tetrasperma	164	0.853658536585366
Viola canina	255	0.364705882352941
Viola hirta	233	0.763948497854077
Viola lutea	105	0.714285714285714
Viola odorata	287	0.9198606271777
Viola palustris	504	0.873015873015873
Viola reichenbachiana	189	0.857142857142857
Viola riviniana	774	0.98062015503876
Viola tricolor	377	0.49867374005305
Viscum album	141	0.695035460992908
Vulpia bromoides	273	0.732600732600733
Zannichellia palustris	217	0.557603686635945
